# Supplementary material for: Estimation of crossbreeding and genetic parameters for reproductive traits of Boer x Central Highland goats in Ethiopia
Source: PLoS One. 2023 Sep 27;18(9):e0291996. doi: 10.1371/journal.pone.0291996 (PMC10529573; doi:10.1371/journal.pone.0291996)
Supplement: S1 Data — (XLSX) [file pone.0291996.s001.xlsx]

## Sheet: Sheet1
animal	sire	dam	year	season	genotype	sex	parity	btype	dam(gm)	dam(pe)	GL	LSB	LBW	LWW	LSW
2	0	0	2009	3	1	2	1	1	0	0	147	1	2.2	5.8	1
3	0	0	2010	1	1	1	1	1	0	0		1	2.8	15	1
4	0	0	2010	3	1	1	1	1	0	0	151	1	3	10.6	1
7	0	0	2010	3	1	2	1	2	0	0		2	3.4
8	0	0	2010	3	1	1	2	1	0	0		1	3	7.2	1
8	0	0	2011	3	1	2	2	1	0	0	138	1	2.2
10	0	0	2009	2	1	1	1	1	0	0		1	2.6	9.8	1
10	0	0	2010	3	1	2	2	1	0	0		1	1.6
10	0	0	2011	3	1	1	3	2	0	0	152	2	5	14.8	2
10	0	0	2012	3	1	1	4	1	0	0	152	1	3.8	11.6	1
10	0	0	2013	1	1	2	5	2	0	0		2	5	17.6	2
10	0	0	2014	3	1	2	5	2	0	0		2	3.6	11	1
11	0	0	2010	1	1	1	1	1	0	0	146	1	2.4	13	1
11	0	0	2011	1	1	2	2	1	0	0		1	2.4
12	0	0	2010	1	1	1	2	1	0	0	153	1	3	10.6	1
20	0	0	2010	1	1	2	1	1	0	0		1	2.2	9.4	1
20	0	0	2010	2	1	1	1	1	0	0		1	2.6	9	1
20	0	0	2011	1	1	2	2	1	0	0		1	2.4	6	1
21	0	0	2010	3	1	2	1	1	0	0	152	1	3	9.2	1
22	0	0	2010	3	1	1	1	1	0	0		1	3.2	9.8	1
24	0	0	2010	3	1	2	1	1	0	0		1	3.4	8.4	1
24	0	0	2011	3	1	1	2	1	0	0		1	3
26	0	0	2010	3	1	1	1	1	0	0	138	1	3.6	9.2	1
28	0	0	2010	3	1	1	1	1	0	0		1	3
31	0	0	2009	2	1	1	2	2	0	0		2	6.5	14	2
31	0	0	2010	2	1	1	3	2	0	0		2	6	17.2	2
31	0	0	2011	3	1	2	4	1	0	0	152	1	3.2	11	1
31	0	0	2012	3	1	1	5	1	0	0	150	1	2
33	0	0	2009	2	1	1	2	1	0	0		1	3.2	9.6	1
33	0	0	2010	3	1	1	3	2	0	0		2	6.6	13.6	2
33	0	0	2011	3	1	2	4	1	0	0		1	2.4	9.2	1
33	0	0	2012	3	1	2	5	2	0	0	152	2	6	7.6	1
34	0	0	2009	2	1	1	2	1	0	0		1	2.8	9.2	1
34	0	0	2010	3	1	1	3	2	0	0		2	5.4	14.4	2
34	0	0	2011	3	1	2	4	2	0	0		2	3.2
35	0	0	2009	2	1	2	2	2	0	0	148	2	4.4	10.6	2
35	0	0	2010	3	1	2	3	2	0	0		2	6	16.8	2
36	0	0	2009	2	1	2	1	1	0	0	146	1	2.2	8.6	1
36	0	0	2010	1	1	2	2	1	0	0		1	2.9	16.8	1
36	0	0	2010	1	1	2	2	1	0	0		1	3.1	15.2	1
36	0	0	2010	3	1	2	2	1	0	0		1	3	9.8	1
36	0	0	2011	1	1	1	3	2	0	0		2	5
37	0	0	2009	3	1	1	1	2	0	0	152	2	4.7	15.4	2
37	0	0	2010	3	1	1	2	1	0	0		1	3.6	21	1
37	0	0	2011	1	1	1	3	2	0	0		2	5.4	6.8	1
37	0	0	2012	3	1	1	4	2	0	0	154	2	7	9	1
37	0	0	2013	1	1	2	5	2	0	0		2	6	124.2	2
37	0	0	2014	3	1	2	5	2	0	0		2	4	17.8	2
38	0	0	2009	3	1	1	2	1	0	0	148	1	1.6
39	0	0	2009	2	1	1	1	2	0	0		2	3.6
39	0	0	2011	1	1	1	3	2	0	0		2	5.2	15.4	2
40	0	0	2009	3	1	2	2	2	0	0	150	2	5.8	16.2	2
40	0	0	2010	3	1	2	3	2	0	0		2	6.6	17.6	2
40	0	0	2011	1	1	2	4	1	0	0		1	3.4	14	1
40	0	0	2012	1	1	1	5	1	0	0		1	3	20	1
40	0	0	2013	1	1	1	5	1	0	0	149	1	4	16.6	1
41	0	0	2010	3	1	2	1	1	0	0		1	1.6	7.2	1
42	0	0	2009	2	1	1	1	1	0	0		1	2.2	7.2	1
42	0	0	2010	2	1	2	2	1	0	0		1	3	9.5	1
43	0	0	2009	2	1	2	2	2	0	0		2	4.8	9	1
43	0	0	2010	3	1	2	3	2	0	0	148	2	5.4	8.2	1
43	0	0	2011	1	1	1	4	1	0	0	148	1	3	7.8	1
44	0	0	2010	3	1	2	3	1	0	0		1	3	10	1
44	0	0	2011	3	1	1	4	2	0	0		2	3.8
45	0	0	2009	2	1	2	2	1	0	0		1	2.8	8.8	1
45	0	0	2010	3	1	1	3	2	0	0		2	4.8	7	1
46	0	0	2009	3	1	1	1	2	0	0	143	2	5	12	2
46	0	0	2009	2	1	1	1	2	0	0		2	4.2	13.2	2
46	0	0	2010	1	1	1	2	1	0	0		1	3.9	16	1
46	0	0	2011	1	1	2	4	1	0	0	147	1	3
47	0	0	2009	1	1	1	1	1	0	0		1	1.8	14.6	1
47	0	0	2010	1	1	2	2	1	0	0		1	3	11	1
48	0	0	2009	1	1	1	2	2	0	0	152	2	4.8	23	2
48	0	0	2010	2	1	1	3	2	0	0		2	4.6	29.8	2
48	0	0	2013	1	1	1	5	1	0	0	151	1	3	14	1
49	0	0	2009	3	1	1	1	1	0	0	146	1	2.4	10	1
49	0	0	2010	1	1	2	2	2	0	0		2	5.5	21.2	2
49	0	0	2011	1	1	2	3	1	0	0		1	2.2
50	0	0	2009	3	1	2	1	1	0	0	153	1	3
50	0	0	2010	1	1	2	2	1	0	0		1	3.1	16.2	1
50	0	0	2011	1	1	1	3	2	0	0		2	6	12	2
51	0	0	2009	2	1	1	2	2	0	0	152	2	4	14.4	1
51	0	0	2010	3	1	2	3	1	0	0		1	3	19	1
51	0	0	2011	1	1	1	4	2	0	0		2	5.2	15.6	2
51	0	0	2012	3	1	1	5	1	0	0	151	1	4	13	1
51	0	0	2013	1	1	1	5	2	0	0	151	2	5	16.8	2
52	0	0	2009	3	1	2	1	1	0	0	143	1	2.8	13	1
52	0	0	2010	3	1	1	2	2	0	0		2	7	22.8	2
52	0	0	2011	1	1	2	3	1	0	0		1	2	7.4	1
52	0	0	2012	3	1	2	4	2	0	0		2	4	9.8	1
52	0	0	2013	1	1	1	4	2	0	0	146	2	4.4	7.6	1
53	0	0	2009	3	1	1	1	2	0	0	143	2	2.2	4.4	1
54	0	0	2009	2	1	2	2	1	0	0		1	2.4
54	0	0	2010	1	1	1	3	1	0	0	144	1	3.6	15.8	1
54	0	0	2011	1	1	2	4	1	0	0		1	3.8	8.8	1
54	0	0	2012	2	1	2	5	2	0	0	142	2	6	16	1
55	0	0	2009	2	1	1	2	1	0	0		1	3	12.8	1
55	0	0	2010	3	1	2	3	2	0	0		2	5.4	13.2	2
56	0	0	2009	3	1	2	2	1	0	0	152	1	3	10.2	1
56	0	0	2010	1	1	2	3	2	0	0		2	6.2	22.2	2
56	0	0	2011	1	1	1	4	2	0	0		2	5.2
57	0	0	2009	2	1	1	1	1	0	0	157	1	2.2	9	1
57	0	0	2010	3	1	1	2	1	0	0		1	3.6
58	0	0	2009	3	1	1	1	2	0	0	149	2	5.4	14.4	2
58	0	0	2010	1	1	2	2	2	0	0		2	6.1	20.3	2
59	0	0	2009	3	1	1	1	2	0	0		2	4.3	19	2
59	0	0	2010	1	1	2	2	2	0	0		2	5.4	23.4	2
59	0	0	2011	1	1	2	3	2	0	0	151	2	4.4	13	2
60	0	0	2010	3	1	2	2	2	0	0		2	5.8	21.4	2
60	0	0	2011	1	1	2	3	1	0	0		1	2	6.6	1
60	0	0	2012	1	1	1	4	1	0	0	154	1	3	15	1
61	0	0	2009	1	1	2	1	2	0	0		2	3.2	24	2
61	0	0	2010	1	1	1	2	2	0	0		2	5.8	9.4	1
61	0	0	2012	2	1	1	3	2	0	0	146	2	6	17.4	2
62	0	0	2009	2	1	2	1	1	0	0		1	2.2	10	1
62	0	0	2010	3	1	1	2	2	0	0		2	5.6	19	2
62	0	0	2011	3	1	1	3	2	0	0	155	2	4
63	0	0	2010	3	1	2	1	1	0	0		1	3	13.4	1
63	0	0	2011	1	1	2	2	1	0	0		1	3.8	8	1
63	0	0	2013	1	1	1	3	2	0	0	146	2	5.4	19.2	2
63	0	0	2014	3	1	2	4	2	0	0		2	4	14.6	2
64	0	0	2009	3	1	1	1	2	0	0	147	2	5	17	2
64	0	0	2010	3	1	1	2	2	0	0		2	6.2	26	2
64	0	0	2012	3	1	1	5	1	0	0	152	1	4	10	1
65	0	0	2009	2	1	2	2	1	0	0		1	3	12.4	1
65	0	0	2010	3	1	2	3	2	0	0		2	5	10.2	1
65	0	0	2011	1	1	1	4	2	0	0		2	5.8	8	1
65	0	0	2012	3	1	1	5	2	0	0	149	2	6.2	10	1
65	0	0	2013	1	1	1	5	2	0	0	147	2	5	8.8	1
65	0	0	2014	3	1	1	5	2	0	0		3	4.8	8	1
66	0	0	2009	3	1	1	1	2	0	0	150	2	6.1	15.8	2
66	0	0	2010	1	1	1	2	2	0	0		2	6.4	24.6	2
66	0	0	2011	1	1	2	3	2	0	0		2	5.8	16	2
66	0	0	2012	1	1	1	4	2	0	0	155	2	6	28.2	2
66	0	0	2012	2	1	2	5	2	0	0		2	4	18.8	2
67	0	0	2009	2	1	2	1	1	0	0		1	2.2	8.4	1
67	0	0	2010	2	1	2	2	2	0	0		2	5.7	11.6	1
67	0	0	2012	3	1	1	3	2	0	0	151	2	4	20	2
67	0	0	2013	1	1	2	4	1	0	0		1	2	13	1
67	0	0	2014	3	1	2	4	2	0	0		2	4.6	15	1
68	0	0	2009	2	1	2	1	2	0	0		2	5
68	0	0	2010	3	1	2	2	1	0	0		1	3	15.2	1
68	0	0	2011	1	1	1	3	1	0	0		1	3	6.4	1
68	0	0	2012	3	1	1	4	2	0	0	153	2	5.2	7	1
69	0	0	2009	3	1	2	1	2	0	0	146	2	5.1	16.4	2
69	0	0	2010	3	1	2	2	1	0	0		1	3.6
70	0	0	2009	3	1	1	1	2	0	0		2	5.2	9	1
70	0	0	2010	3	1	1	2	2	0	0		2	5.6	20.6	2
70	0	0	2011	3	1	1	3	2	0	0		2	3.4	9.2	1
70	0	0	2013	1	1	1	4	2	0	0	155	3	5.8	19	2
70	0	0	2014	1	1	2	5	2	0	0		2	5.6	16.8	2
71	0	0	2009	3	1	2	2	2	0	0	149	2	4.3	8.2	1
71	0	0	2010	3	1	1	3	1	0	0		1	2.6
72	0	0	2009	3	1	1	2	1	0	0	147	1	2.8	12.8	1
72	0	0	2010	1	1	1	2	2	0	0		2	5.2	11.8	1
72	0	0	2011	3	1	2	5	2	0	0	147	2	3.4	11	1
72	0	0	2012	3	1	1	5	2	0	0	151	2	6	19	2
73	0	0	2009	3	1	2	1	2	0	0		2	3.7	8.8	2
73	0	0	2010	3	1	1	2	2	0	0		2	5.2	12.8	2
73	0	0	2011	1	1	2	4	1	0	0		1	2.4	6.9	1
74	0	0	2009	3	1	2	1	2	0	0	152	2	6.6	19.4	2
74	0	0	2010	3	1	2	2	2	0	0		2	6.4	22	2
74	0	0	2011	1	1	2	3	1	0	0		1	3.4	14.2	1
75	0	0	2010	3	1	1	1	1	0	0		1	2
76	0	0	2009	2	1	2	2	2	0	0		2	4	11.4	1
76	0	0	2010	3	1	2	3	2	0	0		2	4.4	8	1
76	0	0	2011	1	1	1	4	1	0	0		1	2.6	11.2	1
76	0	0	2012	3	1	1	5	2	0	0	153	2	7	13.4	2
77	0	0	2009	3	1	2	1	1	0	0	148	1	3	10	1
77	0	0	2010	3	1	2	2	2	0	0		2	5.1	21	2
77	0	0	2011	1	1	2	3	2	0	0		2	4.2	11.4	2
77	0	0	2012	3	1	2	4	2	0	0	152	2	4.6	12.2	2
78	0	0	2009	3	1	1	2	2	0	0	148	2	5.3	16.8	2
78	0	0	2010	1	1	2	3	1	0	0		1	3.6	18.6	1
79	0	0	2009	3	1	2	1	1	0	0		1	2.6	11	1
79	0	0	2010	3	1	2	2	2	0	0		3	7.2	5.6	1
80	0	0	2009	3	1	2	2	2	0	0	149	2	4.6	10.2	2
80	0	0	2010	2	1	1	3	2	0	0		2	4.6
81	0	0	2009	2	1	2	1	1	0	0		1	3.2	10.6	1
82	0	0	2009	3	1	2	1	1	0	0	152	1	3.2	14	1
82	0	0	2010	3	1	2	2	1	0	0		1	3.2	11.6	1
82	0	0	2011	1	1	2	3	2	0	0		2	4.8	17	2
83	0	0	2009	3	1	2	1	2	0	0		2	4.7	12.6	2
83	0	0	2010	3	1	2	2	2	0	0		2	5.2	23.2	2
83	0	0	2012	3	1	1	4	2	0	0	152	2	6	14.4	2
84	0	0	2009	3	1	1	2	2	0	0	145	2	5	21.2	2
84	0	0	2010	1	1	1	3	2	0	0		2	5.5	12.6	1
85	0	0	2010	1	1	1	1	2	0	0		2	3.8	14.2	2
86	0	0	2009	3	1	2	1	1	0	0	150	1	3.4	15	1
86	0	0	2010	1	1	1	2	2	0	0		3	8.4	25.2	3
87	0	0	2009	3	1	1	1	2	0	0	148	2	5	20.2	2
87	0	0	2010	3	1	1	2	2	0	0		2	6.6	32.4	2
87	0	0	2011	1	1	2	3	2	0	0		2	6.8	24	2
88	0	0	2009	2	1	1	2	2	0	0		2	4.4	12.6	2
88	0	0	2010	3	1	2	3	1	0	0		1	2.8	9.2	1
89	0	0	2009	1	1	2	2	1	0	0		1	2.8	13	1
89	0	0	2010	2	1	1	3	1	0	0		1	2.5	7	1
90	0	0	2009	2	1	1	1	1	0	0		1	2.6	13.8	1
90	0	0	2010	3	1	2	2	2	0	0		2	4	25	2
90	0	0	2010	3	1	1	2	1	0	0		1	2.9	7	1
90	0	0	2011	1	1	1	3	2	0	0		2	3.8	15.4	2
90	0	0	2011	3	1	1	3	1	0	0		1	2.2
90	0	0	2012	3	1	1	4	2	0	0	152	2	5.1	16	2
91	0	0	2009	2	1	1	2	1	0	0		1	3	14.6	1
91	0	0	2010	3	1	1	3	2	0	0		2	5.2	10	1
92	0	0	2010	1	1	1	2	2	0	0		2	4.3	19.4	2
93	0	0	2009	2	1	2	2	2	0	0		2	4.4	10	2
93	0	0	2010	3	1	1	3	2	0	0		2	5.8	17.6	2
94	0	0	2009	3	1	1	2	1	0	0	147	1	2.8	11	1
94	0	0	2010	3	1	1	3	2	0	0		2	5.6	22	2
94	0	0	2011	1	1	1	4	1	0	0		1	2.8	12.7	1
94	0	0	2012	3	1	1	5	1	0	0	155	1	2.4	10	1
95	0	0	2009	3	1	1	1	2	0	0	150	2	4.8	6.8	1
95	0	0	2010	1	1	2	2	2	0	0		2	5.6	13.6	1
96	0	0	2009	3	1	2	1	1	0	0	148	1	2.2
96	0	0	2011	1	1	1	2	1	0	0		1	3.4	11.2	1
97	0	0	2009	3	1	1	1	1	0	0	146	1	3.3	8.4	1
97	0	0	2010	1	1	2	2	2	0	0		2	5.8	22.8	2
97	0	0	2011	1	1	2	3	1	0	0		1	3	7.6	1
98	0	0	2009	2	1	1	1	1	0	0		1	2.4	12.8	1
98	0	0	2010	3	1	2	2	1	0	0		1	3.4	14	1
98	0	0	2011	1	1	1	3	1	0	0		1	3.2	9.4	1
99	0	0	2009	2	1	1	1	2	0	0		2	4.4	5.8	1
99	0	0	2010	3	1	2	2	2	0	0		2	5.4	6.2	1
100	0	0	2009	2	1	1	2	2	0	0		2	4	6.2	1
100	0	0	2010	3	1	2	3	2	0	0		2	5.6	14.2	2
100	0	0	2011	1	1	1	4	1	0	0		1	2.8	9	1
100	0	0	2012	3	1	1	5	2	0	0	156	2	5.6
102	0	0	2017	3	1	1	3	2	0	0		2	4.6	13	1
104	0	0	2016	2	1	1	2	1	0	0	154	1	2	13	1
104	0	0	2017	2	1	2	3	1	0	0		1	2.8	15.8	1
105	0	0	2014	1	1	1	5	1	0	0	143	1	2.6	10	1
107	0	0	2016	2	1	1	3	1	0	0	154	1	3	14	1
109	0	0	2016	3	1	2	2	2	0	0	134	3	4.2	17	2
109	0	0	2017	2	1	1	3	2	0	0		2	4	23.8	2
113	0	0	2016	2	1	1	3	1	0	0	151	1	2.4	12.4	1
116	0	0	2016	3	1	2	3	2	0	0	149	2	4.6	24.8	2
116	0	0	2017	3	1	1	4	2	0	0		3	5.8	32.8	3
126	0	0	2014	1	1	2	5	1	0	0	145	1	1.4
126	0	0	2016	2	1	1	2	1	0	0		1	2.6	15	1
126	0	0	2017	3	1	1	3	2	0	0		2	4.2	18.2	1
127	0	0	2016	2	1	2	3	2	0	0	150	2	4	15	2
127	0	0	2017	3	1	2	2	2	0	0		3	3	16	2
130	0	0	2016	3	1	2	3	1	0	0		1	2.8	7	1
130	0	0	2017	2	1	1	4	2	0	0		2	4.6	29.6	2
701	0	0	2016	3	1	2	1	2	0	0	149	2	4.6	17.4	2
701	0	0	2017	3	1	2	2	2	0	0		2	6	22.2	2
702	0	0	2016	3	1	2	1	2	0	0		2	3.8	17.4	2
702	0	0	2017	3	1	2	2	1	0	0		1	3	17	1
704	0	0	2016	3	1	1	1	2	0	0	146	2	2.8
704	0	0	2016	3	1	1	1	2	0	0		2	5.5	26	2
704	0	0	2017	2	1	1	2	1	0	0		1	4	19	1
705	0	0	2016	1	1	1	1	2	0	0		2	3.8	4.4	1
705	0	0	2017	1	1	2	2	1	0	0	146	1	1.5
706	0	0	2016	2	1	2	1	1	0	0	150	1	2.2	11	1
706	0	0	2017	3	1	2	2	2	0	0		2	4.2	18	2
707	0	0	2016	2	1	2	1	1	0	0	150	1	2.2	9.4	1
707	0	0	2017	3	1	2	2	2	0	0		2	4.5	22.2	2
708	0	0	2016	2	1	2	1	1	0	0	150	1	2	12.4	1
708	0	0	2017	1	1	2	2	1	0	0		1	2
708	0	0	2017	1	1	2	3	2	0	0	146	2	5	16.8	2
710	0	0	2016	3	1	2	1	1	0	0	150	1	2	7	1
710	0	0	2017	3	1	2	2	1	0	0		1	2.8	13.2	1
711	0	0	2016	2	1	2	1	1	0	0	151	1	2.2	10.2	1
711	0	0	2017	2	1	2	2	1	0	0		1	3.8	14	1
712	0	0	2016	3	1	1	1	2	0	0	151	2	4	23	2
712	0	0	2017	3	1	1	2	2	0	0		2	5.4	16.2	1
713	0	0	2016	2	1	1	1	2	0	0	151	2	3.2	6.8	1
714	0	0	2016	3	1	2	1	2	0	0	153	2	4	12.2	1
721	0	0	2017	1	1	1	2	2	0	0		2	4.8	6.6	1
1016	0	0	2009	3	1	2	1	2	0	0	150	2	6.2	22.2	2
1028	0	0	2009	3	1	2	1	2	0	0	147	2	4.8	12.2	2
2009	0	0	2016	3	1	2	1	1	0	0	151	1	2	8	1
9103	7002	52	2011	1	2	2	1	2	52	52		2	4	7.4	1
9103	7002	52	2012	3	2	2	2	1	52	52	156	1	3	15	1
9103	7002	52	2013	3	2	2	3	1	52	52		1	3.2	16	1
9103	7002	52	2013	1	2	1	4	2	52	52	148	2	6	19.2	2
9103	7002	52	2014	1	2	2	5	2	52	52	147	2	5.2	14	2
9104	9	40	2011	1	2	1	1	1	40	40		1	3.4
9104	9	40	2012	2	2	1	2	1	40	40		1	4	16.2	1
9104	9	40	2014	1	2	2	3	1	40	40	148	1	3.4	15.8	1
9104	9	40	2014	1	2	1	4	1	40	40	151	1	3	12	1
9104	9	40	2016	1	2	2	5	2	40	40	139	2	6.2	26	2
9104	9	40	2017	1	2	2	5	2	40	40	144	2	6
9105	9	40	2011	1	2	2	1	2	40	40		2	4.2	16.8	2
9105	9	40	2012	3	2	2	2	1	40	40	155	1	3	10	1
9105	9	40	2013	3	2	2	3	1	40	40	160	1	2.8	13.1	1
9105	9	40	2013	1	2	1	4	2	40	40	143	2	3.8	15.2	2
9105	9	40	2014	1	2	2	5	1	40	40	146	1	2.6
9106	9	74	2013	3	2	1	1	2	74	74	137	2	5.6	21.4	2
9107	9	74	2011	1	2	2	1	2	74	74		2	3.6
9107	9	74	2012	3	2	2	2	1	74	74	151	1	4
9107	9	74	2013	1	2	1	3	1	74	74	149	1	4	14	1
9107	9	74	2014	1	2	1	4	1	74	74	150	1	2.8
9107	9	74	2016	3	2	2	5	1	74	74	144	1	4.2	19	1
9107	9	74	2016	1	2	2	5	2	74	74		2	3.6	20	2
9109	9	66	2010	1	2	2	1	1	66	66		1	3	7.8	1
9109	9	66	2012	3	2	2	2	1	66	66	149	1	3	7	1
9109	9	66	2013	3	2	2	3	1	66	66	155	1	3.2	11.9	1
9111	7002	1028	2011	1	2	2	1	2	1028	1028		2	4.8
9113	9	72	2016	3	2	2	1	1	72	72	150	1	3	15	1
9114	7002	77	2011	1	2	1	1	2	77	77		2	4.8	11.4	2
9116	7002	78	2011	1	2	1	1	1	78	78		1	4	8.4	1
9116	7002	78	2012	1	2	1	2	1	78	78	151	1	4.4	16.8	1
9116	7002	78	2013	3	2	1	3	2	78	78	152	2	5.5	19	2
9116	7002	78	2013	1	2	1	4	1	78	78	144	1	2.8	10.8	1
9116	7002	78	2014	2	2	1	5	2	78	78	142	2	2.6	10.4	2
9117	7002	71	2011	1	2	1	1	1	71	71		1	3	8.2	1
9117	7002	71	2012	1	2	2	2	1	71	71	148	1	2.5	14.6	1
9117	7002	71	2013	1	2	2	3	1	71	71	153	1	3.2	12	1
9117	7002	71	2014	1	2	2	4	1	71	71		1	3.2	13.2	1
9119	9	56	2011	1	2	1	1	2	56	56		2	4	13.4	2
9119	9	56	2012	3	2	2	2	1	56	56	151	1	2.2	13.2	1
9119	9	56	2013	2	2	2	3	1	56	56		1	2.4	8.6	1
9119	9	56	2013	1	2	2	4	2	56	56	145	2	4.6	15	2
9124	9	1016	2011	1	2	1	1	1	1016	1016		1	2.4
9125	9	1016	2011	1	1	1	1	2	1016	1016		2	3.6	5.6	1
9125	9	1016	2012	3	2	2	2	2	1016	1016	146	2	6	15	2
9125	9	1016	2013	3	2	1	3	1	1016	1016	151	1	4	10	1
9125	9	1016	2014	3	2	1	4	2	1016	1016	146	2	3.6
9130	9	73	2011	1	2	2	1	2	73	73		2	4.8	8.2	1
9130	9	73	2013	1	2	2	2	1	73	73	154	1	3.2
9130	9	73	2014	1	2	1	3	2	73	73	143	2	5.4	6.2	1
9130	9	73	2016	3	2	1	4	2	73	73	147	2	5.4	19	2
9130	9	73	2016	1	2	1	5	2	73	73	143	2	4.4	9	2
9132	9	80	2011	1	2	2	1	2	80	80		2	4	8.2	1
9133	9	80	2011	1	2	2	1	2	80	80		2	5.2	13.4	2
9133	9	80	2012	2	2	1	2	1	80	80	178	1	2	13	1
9133	9	80	2013	3	2	2	3	1	80	80	155	1	3
9133	9	80	2013	1	2	1	4	2	80	80	144	2	5.6	7	1
9133	9	80	2014	2	2	1	5	2	80	80	141	2	2.6
9134	7002	69	2011	1	2	1	1	1	69	69		1	3	9.8	1
9135	7002	69	2012	3	2	2	2	1	69	69	153	1	3.2
9135	7002	69	2012	2	2	1	2	1	69	69		1	4	20.4	1
9135	7002	69	2013	3	2	1	3	1	69	69	153	1	3
9135	7002	69	2013	1	2	1	4	1	69	69	146	1	3.4
9135	7002	69	2014	1	2	2	5	2	69	69	146	2	4.4	11.6	2
9136	9	83	2012	2	2	2	1	2	83	83		2	4	25	2
9136	9	83	2013	1	2	2	2	2	83	83	145	2	4.8	18.4	2
9139	9	86	2012	2	2	2	1	1	86	86		1	3	18	1
9139	9	86	2013	1	2	2	2	2	86	86	142	2	4.8	9.2	1
9144	9	58	2011	1	2	2	1	1	58	58		1	2.6	7.6	1
9144	9	58	2012	3	2	2	2	2	58	58		2	5.6	11	1
9144	9	58	2013	3	2	1	3	1	58	58	152	1	3.4	9.5	1
9144	9	58	2013	1	2	2	4	1	58	58	148	1	2.8	13	1
9144	9	58	2014	1	2	1	4	1	58	58	151	1	3	12.4	1
9144	9	58	2016	1	2	1	5	2	58	58	146	2	4	25.2	2
9144	9	58	2016	1	2	1	5	2	58	58		2	4	10.2	1
9145	9	82	2012	3	2	2	2	2	82	82	143	2	4	9.2	1
9145	9	82	2013	1	2	1	3	2	82	82	148	2	4	17.2	2
9145	9	82	2013	1	2	2	3	1	82	82	147	1	3.6	14.8	1
9145	9	82	2016	1	2	2	4	2	82	82		2	3.8	4	1
9146	7002	0	2011	1	2	1	1	1	0	0		1	3.2
9146	7002	0	2012	1	2	2	2	1	0	0	151	1	3	17.2	1
9146	7002	0	2013	1	2	1	3	2	0	0	141	2	5.2	14.4	2
9146	7002	0	2013	1	2	2	4	2	0	0		2	5.8	7.6	1
9148	7002	64	2011	1	2	1	1	1	64	64		1	2.4	11.2	1
9148	7002	64	2012	1	2	1	2	1	64	64	149	1	3.4	18.2	1
9148	7002	64	2013	1	2	2	3	2	64	64		2	5	14.2	2
9148	7002	64	2014	1	2	1	4	2	64	64		2	5.4	18.8	2
9152	7002	87	2011	1	2		1	2	87	87		2	4.3	7	1
9152	7002	87	2012	1	2	1	2	1	87	87	152	1	4	19.2	1
9152	7002	87	2013	3	2	1	3	2	87	87	156	2	6.8	22.6	2
9152	7002	87	2016	1	2	1	4	2	87	87	138	2	4.8	26.8	2
9154	7002	79	2011	3	2	1	1	1	79	79	159	1	3.4	8.6	1
9157	9	34	2012	3	2	1	1	1	34	34		1	3	11	1
9157	9	34	2014	1	2	1	2	2	34	34	147	2	5	15.6	2
9157	9	34	2016	1	2	1	3	2	34	34	142	2	5.3	28.6	2
9157	9	34	2016	1	2	2	4	2	34	34	145	2	5.6	18	2
9159	9	62	2013	1	2	2	1	2	62	62	151	2	5	6.6	1
9159	9	62	2013	1	2	1	2	1	62	62	149	1	3.6	14.2	1
9159	9	62	2014	2	2	1	3	2	62	62	143	2	4.6	11	1
9166	9	35	2011	1	2		1	1	35	35		1	2.8	7.6	1
9166	9	35	2012	3	2	1	2	2	35	35		2	4	9	1
9166	9	35	2013	3	2	2	3	2	35	35		2	5.8	15.8	2
9166	9	35	2013	1	2	2	3	2	35	35	136	2	4.6	5.8	1
9166	9	35	2016	1	2	1	5	2	35	35	137	2	7.4	25.4	2
9166	9	35	2016	1	2	1	5	2	35	35		2	4.2	17.6	2
9166	9	35	2017	1	2	2	5	1	35	35	145	1	3.2	8	1
9167	9	35	2012	2	2	1	1	1	35	35		1	4	17	1
9167	9	35	2013	3	2	2	2	2	35	35	154	2	6	16	2
9167	9	35	2014	1	2	2	3	2	35	35	149	2	3.9	14.8	2
9172	9	67	2012	2	2	2	1	1	67	67		1	3	15	1
9172	9	67	2013	1	2	1	2	2	67	67	142	2	4.5	15.6	2
9172	9	67	2014	1	2	1	4	1	67	67	151	1	2.6	14.8	1
9172	9	67	2016	1	2	2	5	2	67	67	139	2	3.8
9173	9	65	2011	1	2	2	1	2	65	65		2	4.6	11.4	2
9173	9	65	2013	3	2	1	2	1	65	65	149	1	4	17.8	1
9173	9	65	2014	1	2	1	2	1	65	65	146	1	2.8	18.8	1
9173	9	65	2016	1	2	1	3	2	65	65		3	5.4	21.2	3
9175	9	88	2013	1	2	2	2	2	88	88	148	2	4.8	12	1
9175	9	88	2014	1	2	2	3	1	88	88	150	1	3	12	1
9175	9	88	2014	1	2	1	4	2	88	88	146	2	3	6.4	1
9184	7002	76	2011	1	2	1	1	1	76	76		1	2.2	4.8	1
9184	7002	76	2012	1	2	1	2	1	76	76	152	1	4	19.4	1
9184	7002	76	2013	3	2	1	3	1	76	76	158	1	3.1
9185	7002	45	2013	1	2	2	1	1	45	45		1	2.2	10.6	1
9185	7002	45	2016	3	2	1	2	1	45	45	155	1	4	21.2	1
9185	7002	45	2016	1	2	1	3	2	45	45		2	4	25	2
9185	7002	45	2017	1	2	2	4	1	45	45	133	1	2.4	13	1
9191	9	31	2013	3	2	2	1	1	31	31	154	1	3.4
9191	9	31	2014	1	2	1	2	1	31	31	143	1	2.8	6.8	1
9191	9	31	2017	1	2	1	3	2	31	31		2	4.5	10	1
9191	9	31	2017	1	2	2	4	2	31	31	153	2	5.8	20	2
9192	9	43	2012	3	2	2	1	1	43	43	152	1	3	10	1
9192	9	43	2013	3	2	2	2	2	43	43	151	2	5.5	12.2	1
9197	9	61	2012	3	2	2	1	1	61	61	148	1	4
9197	9	61	2013	1	2	1	2	2	61	61	140	2	4	15.6	2
9197	9	61	2014	1	2	1	3	2	61	61	145	2	4.8	9.4	1
9198	9	61	2013	1	2	1	1	2	61	61		2	4	14	2
9199	9	89	2013	1	2	2	1	1	89	89	150	1	3.4	9	1
9199	9	89	2013	1	2	1	2	1	89	89	146	1	3.8
9202	9	48	2012	3	2	2	1	1	48	48	150	1	3.4	10.2	1
9202	9	48	2013	3	2	1	2	2	48	48	163	2	4.4	12.4	2
10057	9	40	2012	3	2	1	1	1	40	40	148	1	3	10	1
10057	9	40	2013	1	2	2	2	1	40	40		1	3.2	14.2	1
10057	9	40	2013	1	2	1	3	2	40	40	147	2	5.8	18.2	2
10058	9	40	2012	3	2	2	1	1	40	40	155	1	4	12.9	1
10058	9	40	2013	3	2	2	2	2	40	40	152	2	5	18.2	2
10058	9	40	2014	3	2	1	3	2	40	40	150	2	4.4	13.2	2
10064	9	74	2012	3	2	2	1	1	74	74	148	1	3	5	1
10064	9	74	2013	3	2	1	2	1	74	74	155	1	2.6
10073	9	93	2012	3	2	2	1	1	93	93	151	1	2.2
10073	9	93	2013	1	2	1	2	2	93	93		2	5	11.6	2
10073	9	93	2013	1	2	1	3	2	93	93	144	2	5.2	7.8	1
10073	9	93	2014	1	2	1	4	1	93	93	138	1	1.8	7.2	1
10076	9	73	2013	1	2	2	1	2	73	73	147	2	4.6	8	1
10076	9	73	2013	1	2	1	2	1	73	73	147	1	3.4	9	1
10076	9	73	2014	1	2	1	3	1	73	73	150	1	2.9
10076	9	73	2016	3	2	1	4	2	73	73	146	2	5.7	27.2	2
10076	9	73	2016	1	2	2	5	2	73	73	148	2	4.2	2.4	1
10084	9	65	2013	3	2	1	1	2	65	65	153	2	4.4
10089	9	35	2012	3	2	2	1	2	35	35		2	5.2
10093	9	21	2012	2	2	2	1	1	21	21		1	3	13	1
10093	9	21	2013	3	2	1	2	1	21	21	154	1	4	11.2	1
10093	9	21	2014	3	2	2	3	2	21	21		2	4.2
10125	9	47	2012	2	2	1	1	1	47	47		1	3	12.2	1
10125	9	47	2013	3	2	1	2	1	47	47	151	1	3.6
11044	9	87	2012	3	2	1	1	1	87	87	153	1	3
11044	9	87	2013	3	2	2	2	1	87	87	154	1	2.8
11044	9	87	2014	3	2	1	3	2	87	87		2	3.8	15	2
11044	9	87	2016	3	2	2	4	2	87	87	148	2	6	12.8	2
11049	8025	40	2012	3	2	1	1	2	40	40	150	2	5.2
11056	8025	74	2012	2	2	2	1	2	74	74		2	5	16.8	2
11056	8025	74	2013	3	2	1	2	2	74	74		2	6	5	1
11092	9	72	2013	3	2	1	1	2	72	72	153	2	4.6	7.2	1
11095	9	31	2013	1	2	1	1	1	31	31		1	3	9	1
12003	817	66	2013	1	2	2	1	1	66	66		1	1.8
12005	10016	9117	2013	1	2	2	1	2	9117	9117	157	2	4	5.2	1
12005	10016	9117	2014	1	3	1	2	2	9117	9117	141	2	2.8
12007	10016	9146	2013	1	2	2	1	2	9146	9146	141	2	4.6	8.4	2
12025	1064	83	2014	1	2	2	1	1	83	83	146	1	2.2	9	1
12034	1064	52	2013	1	2	1	1	1	52	52		1	3
12034	1064	52	2014	1	2	2	2	1	52	52	142	1	1.3	7.4	1
12034	1064	52	2016	1	2	1	3	2	52	52	145	2	3.8	15	2
12050	1064	9166	2014	1	3	1	1	2	9166	9166		2	3.6
12050	1064	9166	2016	1	3	2	2	1	9166	9166	146	1	3.2	15.4	1
12050	1064	9166	2016	1	3	1	3	2	9166	9166	145	3	4.2	5	1
12050	1064	9166	2017	1	3	1	4	2	9166	9166	149	2	4.7	7.6	1
12061	1064	9202	2014	3	3	2	1	1	9202	9202		1	1.5
12061	1064	9202	2016	1	3	1	2	1	9202	9202	145	1	2
12061	1064	9202	2016	1	3	2	3	1	9202	9202		1	1.4
12062	1064	9144	2017	1	3	1	1	2	9144	9144		2	4.8	8.8	1
12065	1064	9105	2013	1	3	2	1	1	9105	9105		1	2
12067	1064	10058	2016	3	3	2	1	1	10058	10058	141	1	4	19.2	1
12067	1064	10058	2016	1	3	1	2	1	10058	10058	146	1	2.8	4.2	1
12067	1064	10058	2018	1	3	2	3	1	10058	10058	146	1	3.2	20	1
12072	1064	54	2014	3	2	2	1	1	54	54		1	2	6.4	1
12075	1064	66	2016	3	2	1	1	1	66	66	150	1	2
12083	1064	61	2013	1	2	2	1	1	61	61		1	2	5.2	1
12083	1064	61	2016	3	2	2	2	1	61	61	143	1	3.8	18.8	1
12083	1064	61	2017	1	2	1	3	1	61	61		1	3	20.2	1
12083	1064	61	2017	1	2	2	4	1	61	61	146	1	2.4
12083	1064	61	2018	1	2	1	5	2	61	61		2	5	33.2	2
13004	1064	9146	2016	3	3	2	1	2	9146	9146	146	2	4.8	22.4	2
13004	1064	9146	2017	1	3	1	2	2	9146	9146		2	4.8	9.8	1
13004	1064	9146	2018	1	3	1	3	2	9146	9146	145	2	5.3	18.1	2
13010	1064	10	2016	1	2	1	1	1	10	10	139	1	2.6	18	1
13010	1064	10	2016	1	2	1	2	2	10	10	144	3	4	23	3
13010	1064	10	2017	1	2	1	3	2	10	10	144	2	5.3
13010	1064	10	2018	1	2	2	4	2	10	10		2	4
13016	1064	10057	2016	3	3	1	1	1	10057	10057	150	1	2.6	18.6	1
13016	1064	10057	2016	1	3	1	2	2	10057	10057	143	2	5.9	18	2
13016	1064	10057	2017	1	3	1	3	2	10057	10057	144	2	5.8	8	1
13022	1064	52	2018	1	2	1	1	2	52	52	173	2	4.8	13.5	1
13023	1064	52	2016	1	2	1	1	2	52	52	150	2	4.6	26.2	2
13023	1064	52	2016	1	2	2	2	2	52	52		2	3.8	20.5	2
13023	1064	52	2018	1	2	1	3	2	52	52	169	2	4.4	25.5	2
13024	1064	9117	2016	1	3	1	1	1	9117	9117	152	1	3.2	15.2	1
13024	1064	9117	2017	1	3	2	2	2	9117	9117	140	2	5.4	6	1
13034	1064	9175	2016	3	3	2	1	1	9175	9175	155	1	2	11.6	1
13036	1064	10076	2016	3	3	2	1	1	10076	10076	159	1	2.7	14.4	1
13036	1064	10076	2017	1	3	2	2	1	10076	10076	143	1	2.2
13039	1064	37	2016	1	2	2	1	1	37	37	141	1	3.2	14	1
13045	1064	9103	2016	3	2	2	1	1	9103	9103	149	1	2.8	14.5	1
13046	1064	9109	2016	3	3	2	1	2	9109	9109		2	4
13053	1064	9116	2016	1	3	2	1	1	9116	9116	151	1	2.2	14.4	1
13053	1064	9116	2016	1	3	1	2	2	9116	9116		2	3.6	12.8	2
13053	1064	9116	2017	1	3	1	3	2	9116	9116	149	2	4	8	1
13084	12001	12007	2016	1	3	2	1	1	12007	12007		1	2.2	15	1
13089	12001	9172	2016	3	3	1	1	1	9172	9172	153	1	1.8	9	1
13106	12002	9103	2016	3	3	1	1	2	9103	9103	147	2	6.2	25	2
13106	12002	9103	2016	1	3	1	2	2	9103	9103		2	3.8	18.4	2
13106	12002	9103	2017	1	3	1	3	2	9103	9103	136	3	6.4	7.2	1
13107	10012	9146	2016	3	3	1	1	1	9146	9146	152	1	3	13	1
13117	12002	9144	2016	3	3	2	1	1	9144	9144	140	1	2.6	14	1
14001	10012	9117	2016	2	1	1	1	1	9117	9117	151	1	2
14008	12002	9104	2016	1	3	1	1	2	9104	9104	146	2	4	14.8	2
14010	10019	70	2016	3	2	1	1	1	70	70	150	1	2.8	13.2	1
14011	10019	70	2016	3	2	1	1	1	70	70	148	1	2.8	12	1
14011	10019	70	2016	1	2	2	2	2	70	70	136	2	1
14011	10019	70	2017	1	2	1	3	2	70	70	147	2	4.4	6	1
14017	10019	67	2016	3	2	2	1	1	67	67	151	1	2.5
14018	10019	67	2016	3	2	1	1	1	67	67	153	1	2.6	11.8	1
14018	10019	67	2017	1	2	1	2	2	67	67	120	2	4.8
14022	10019	37	2016	3	2	2	1	1	37	37	142	1	2.8	16.2	1
14022	10019	37	2017	1	2	1	2	1	37	37		1	2	11.2	1
14022	10019	37	2017	1	2	1	2	2	37	37	149	2	4.5	16.6	2
14023	10019	37	2016	3	2	2	1	1	37	37	146	1	2.6	12	1
14023	10019	37	2017	1	2	2	2	2	37	37		2	5.8	8.6	1
14026	10019	63	2016	3	2	1	1	1	63	63	145	1	2.4	15.2	1
14026	10019	63	2016	1	2	1	2	1	63	63	142	1	2.2	13	1
14026	10019	63	2017	1	2	2	3	2	63	63	145	2	4.4	5	1
14034	12002	10058	2017	1	3	1	1	1	10058	10058		1	3
14055	13011	9172	2017	1	3	2	1	2	9172	9172		2	5
16005	11142	9166	2017	1	3	2	1	2	9166	9166	144	2	4.6	7	1
16007	11142	9152	2017	1	3	1	1	2	9152	9152		2	4
16010	11142	9104	2017	1	3	1	1	2	9104	9104	146	2	3.8	4	1
16010	11142	9104	2018	1	3	2	2	1	9104	9104	147	1	3.2	17.6	1
16011	11142	9104	2017	1	3	1	1	2	9104	9104	153	2	3.5	7	1
16011	11142	9104	2018	1	3	2	2	2	9104	9104	142	2	4.2	24.5	2
16012	11142	9104	2017	1	3	2	1	1	9104	9104	149	1	2.4	5.2	1
16012	11142	9104	2018	1	2	2	2	1	9104	9104	150	1	2	13	1
16018	11142	12050	2018	1	3	2	1	2	12050	12050	145	2	5.4	24	2
16019	11142	13039	2018	1	2	1	1	2	13039	13039	144	2	5.4	32.5	2
16025	5732	13106	2017	1	3	2	1	2	13106	13106	147	2	3.4	10	2
16025	5732	13106	2018	1	3	1	2	2	13106	13106		2	5
16027	11142	9107	2018	1	3	1	1	2	9107	9107	146	2	7	29	2
16028	11142	12083	2018	1	3	2	1	2	12083	12083	145	2	5.6	25	2
16030	5732	13045	2017	1	3	2	1	1	13045	13045	146	1	2.7	5.4	1
16035	11142	12067	2017	1	3	2	1	1	12067	12067	150	1	3
16037	5732	14022	2017	1	3	1	1	2	14022	14022	147	2	2
16038	5732	13036	2017	1	3	2	1	1	13036	13036	147	1	2.2	5.6	1
16044	11142	11044	2017	1	3	1	1	1	11044	11044	149	1	3.2
16044	11142	11044	2018	1	3	2	2	1	11044	11044	147	1	3.1	14	1
16045	11142	11044	2017	1	3	1	1	1	11044	11044	146	1	3	6	1
16046	11142	9113	2017	1	3	1	1	2	9113	9113	147	2	4.4	5	1
16052	5732	13046	2017	1	3	2	1	1	13046	13046	149	1	2	8.4	1
16053	13032	109	2018	1	3	2	1	2	109	109	141	2	4	32.5	2
16056	13032	701	2017	1	3	1	1	1	701	701		1	2.5	7.2	1
16056	13032	701	2018	1	3	2	2	2	701	701	146	2	4	20	2
16060	13032	710	2017	1	3	2	1	2	710	710		2	4.6	10.8	2
16063	13032	116	2017	1	3	1	1	1	116	116		1	2.4	6.6	1
16063	13032	116	2018	1	3	2	2	2	116	116	146	2	7.2	29.5	2
16064	13032	116	2017	1	3	1	1	2	116	116		2	4	6.6	1
16064	13032	116	2018	1	3	2	2	2	116	116	144	2	5.4	34.5	2
16065	13032	714	2017	1	3	1	1	2	714	714	146	2	4	9.2	1
16067	13032	2009	2017	1	3	1	1	1	2009	2009		1	2.7	5.6	1
16067	13032	2009	2018	1	3	2	2	2	2009	2009	144	2	4	24.5	2
16067	13032	2009	2018	1	3	1	2	2	2009	2009	144	2	6	29	2
16070	13032	130	2017	1	3	2	1	1	130	130		1	2.6	6	1
16073	13032	706	2017	1	3	2	1	2	706	706		2	3.5
16074	13032	127	2017	1	3	2	1	1	127	127	147	1	2.9	6.2	1
16081	13032	708	2017	1	3	1	1	2	708	708	146	2	3	7	1
16082	13032	711	2018	1	3	2	1	2	711	711	148	2	4.2
17012	55	102	2018	1	3	1	1	2	102	102	144	2	6.6	18	2
17025	55	702	2018	1	3	1	1	2	702	702	146	2	4	9	1
